# Supplementary material for: Synthesis, Structural Characterization and Anticancer Activity of New 5-Trifluoromethyl-2-thioxo-thiazolo[4,5-d]pyrimidine Derivatives
Source: Pharmaceuticals (Basel). 2022 Jan 13;15(1):92. doi: 10.3390/ph15010092 (PMC8778818; doi:10.3390/ph15010092)
Supplement: Supplementary file 1 [file pharmaceuticals-15-00092-s001.zip]

Archive with 1 entries (1 files):
- pharmaceuticals-1515204-supplementary.pdf
